# Supplementary material for: Clinical Evaluation of COVID-19 Survivors at a Public Multidisciplinary Health Clinic
Source: Biomedicines. 2025 Aug 3;13(8):1888. doi: 10.3390/biomedicines13081888 (PMC12383876; doi:10.3390/biomedicines13081888)
Supplement: Supplementary file 1 [file biomedicines-13-01888-s001.zip]

Archive with 6 entries (6 files):
- Supplemental Material Table S1.pdf
- Supplemental Material Table S2.pdf
- Supplemental Material Table S3.pdf
- Supplemental Material Table S4.pdf
- TCLE English (translated version) .pdf
- TCLE Português (versão original).pdf
